# Supplementary material for: Genetic Variability and Admixture Zones in the Italian Populations of Turkey Oak (Quercus cerris L.)
Source: Life (Basel). 2022 Dec 21;13(1):18. doi: 10.3390/life13010018 (PMC9863001; doi:10.3390/life13010018)
Supplement: Supplementary file 1 [file life-13-00018-s001.zip]

Archive with 1 entries (1 files):
- life-2047762-supplementary.pdf
